# Supplementary material for: Coping Styles, Postpartum Depression, and Anxiety in Romanian Women: A Cross-Sectional Study Using the Brief COPE Inventory
Source: J Clin Med. 2026 Jan 27;15(3):1029. doi: 10.3390/jcm15031029 (PMC12898781; doi:10.3390/jcm15031029)
Supplement: Supplementary file 1 [file jcm-15-01029-s001.zip]

Archive with 1 entries (1 files):
- jcm-4077023-supplementary.pdf
